# Supplementary material for: The Lymphatic System, Lymphoedema, and Medical Curricula–Survey of Australian Medical Graduates
Source: Cancers (Basel). 2022 Dec 16;14(24):6219. doi: 10.3390/cancers14246219 (PMC9777454; doi:10.3390/cancers14246219)
Supplement: Supplementary file 1 [file cancers-14-06219-s001.zip]

Archive with 1 entries (1 files):
- cancers-2034076-supplementary.pdf
